# Supplementary material for: Hospitalization risks associated with floods in a multi-country study
Source: Nat Water. 2025 Apr 8;3(5):561–70. doi: 10.1038/s44221-025-00425-8 (PMC12098117; doi:10.1038/s44221-025-00425-8)
Supplement: Supplementary file 4 — Statistical source data. [file 44221_2025_425_MOESM4_ESM.csv]

Outcome	Country/territory	Cumulative relative risk (95% CI)	Cumulative relative risk	Lower limit of 95% CI	Upper limit of 95% CI
All-cause	Overall	1.26 (1.15, 1.38)	1.25865098	1.14584933	1.382557242
Cardiovascular	Overall	1.35 (1.21, 1.50)	1.348251458	1.212659747	1.499004151
Respiratory	Overall	1.30 (1.13, 1.49)	1.298972302	1.13494273	1.486708532
Infectious	Overall	1.26 (1.10, 1.44)	1.257290497	1.096406495	1.441782223
Digestive	Overall	1.30 (1.17, 1.45)	1.3036784	1.169517158	1.453229959
Mental	Overall	1.11 (0.98, 1.25)	1.108134834	0.980329928	1.252601573
Diabetes	Overall	1.61 (1.39, 1.86)	1.606852395	1.38511515	1.864086621
Injury	Overall	1.35 (1.21, 1.50)	1.349491707	1.210209348	1.504804
Cancer	Overall	1.34 (1.21, 1.48)	1.337622689	1.210818789	1.477706222
Nervous	Overall	1.34 (1.20, 1.50)	1.343191617	1.203549096	1.499036247
Renal	Overall	1.40 (1.22, 1.60)	1.397305331	1.220372307	1.599890605
All-cause	Australia	0.94 (0.91, 0.98)	0.941858924	0.906400563	0.978704415
All-cause	Brazil	1.29 (1.14, 1.46)	1.289235437	1.141746524	1.455776723
All-cause	Canada	2.56 (1.72, 3.80)	2.556853004	1.720164167	3.80050777
All-cause	Chile	0.99 (0.67, 1.47)	0.992871464	0.671016948	1.469104092
All-cause	New Zealand	0.96 (0.74, 1.25)	0.959123658	0.738228355	1.246116035
All-cause	Taiwan	1.43 (1.13, 1.83)	1.434499278	1.126034855	1.827464017
All-cause	Thailand	0.77 (0.55, 1.09)	0.770414312	0.545880647	1.087304003
All-cause	Vietnam	0.91 (0.80, 1.03)	0.910564933	0.803363786	1.03207104
Cardiovascular	Australia	0.97 (0.91, 1.04)	0.96983623	0.908491352	1.035323353
Cardiovascular	Brazil	1.48 (1.30, 1.69)	1.480714943	1.29507045	1.692971022
Cardiovascular	Canada	2.29 (1.39, 3.78)	2.294447014	1.393520937	3.777831361
Cardiovascular	Chile	1.04 (0.71, 1.52)	1.038788444	0.708727994	1.522560757
Cardiovascular	New Zealand	0.91 (0.51, 1.62)	0.913664798	0.514181913	1.623517556
Cardiovascular	Taiwan	1.45 (0.91, 2.30)	1.446410588	0.908460213	2.30291163
Cardiovascular	Thailand	0.81 (0.51, 1.27)	0.807566602	0.514805175	1.266816748
Cardiovascular	Vietnam	1.02 (0.91, 1.16)	1.024254672	0.906846012	1.156864141
Respiratory	Australia	1.35 (1.21, 1.49)	1.346849832	1.213746917	1.494549189
Respiratory	Brazil	1.34 (1.11, 1.61)	1.340208165	1.113810029	1.612625024
Respiratory	Canada	2.37 (1.47, 3.82)	2.368495433	1.4670915	3.823736021
Respiratory	Chile	0.50 (0.24, 1.02)	0.49950636	0.244810192	1.019183892
Respiratory	New Zealand	1.50 (0.91, 2.50)	1.503971352	0.905357478	2.498383106
Respiratory	Taiwan	3.23 (2.33, 4.47)	3.228485677	2.330509515	4.472463941
Respiratory	Thailand	0.33 (0.22, 0.51)	0.334980498	0.218185381	0.5142963
Respiratory	Vietnam	0.85 (0.75, 0.97)	0.85321417	0.751792613	0.968318133
Infectious	Australia	1.36 (1.22, 1.51)	1.357374013	1.220269865	1.509882579
Infectious	Brazil	1.20 (1.00, 1.43)	1.195595544	0.996626701	1.434286985
Infectious	Canada	2.26 (1.27, 4.02)	2.260195082	1.272297892	4.015161732
Infectious	Chile	3.93 (1.22, 12.66)	3.933548996	1.222026054	12.66160214
Infectious	New Zealand	0.80 (0.40, 1.62)	0.80032799	0.395840322	1.61813958
Infectious	Taiwan	1.01 (0.29, 3.56)	1.00811363	0.285226016	3.563114991
Infectious	Thailand	1.47 (0.90, 2.39)	1.467302943	0.900157557	2.391778984
Infectious	Vietnam	0.63 (0.38, 1.06)	0.633802026	0.378579248	1.061085651
Digestive	Australia	0.84 (0.79, 0.89)	0.835168648	0.787845448	0.885334393
Digestive	Brazil	1.39 (1.21, 1.61)	1.392869867	1.207260502	1.607015605
Digestive	Canada	2.28 (1.36, 3.81)	2.276594026	1.360196341	3.810391339
Digestive	Chile	0.87 (0.48, 1.58)	0.874440281	0.483566015	1.581264567
Digestive	New Zealand	1.10 (0.80, 1.52)	1.103548596	0.799114017	1.523962136
Digestive	Taiwan	1.35 (0.75, 2.42)	1.35025619	0.754069617	2.417802998
Digestive	Thailand	0.92 (0.64, 1.35)	0.924683406	0.63540999	1.345649918
Digestive	Vietnam	1.08 (0.94, 1.23)	1.076043708	0.944045435	1.226498237
Mental	Australia	0.69 (0.57, 0.83)	0.686204318	0.568705889	0.827978706
Mental	Brazil	1.10 (0.95, 1.28)	1.103447679	0.94815514	1.284174633
Mental	Canada	1.74 (1.02, 2.94)	1.73564182	1.024272984	2.941064125
Mental	Chile	0.99 (0.53, 1.83)	0.988987705	0.534344039	1.830462413
Mental	New Zealand	1.55 (0.68, 3.49)	1.546405109	0.684914452	3.491485327
Mental	Taiwan	3.67 (1.54, 8.77)	3.668673649	1.535503431	8.7653118
Mental	Thailand	1.05 (0.72, 1.53)	1.051462715	0.723319978	1.52847132
Mental	Vietnam	1.10 (0.83, 1.45)	1.09833364	0.830945165	1.45176461
Diabetes	Australia	5.06 (3.11, 8.25)	5.062749754	3.105036567	8.254793305
Diabetes	Brazil	1.33 (1.12, 1.58)	1.32987893	1.116621946	1.583864598
Diabetes	Canada	1.79 (1.08, 2.97)	1.790873781	1.079594507	2.970771784
Diabetes	Chile	1.17 (0.84, 1.62)	1.166254968	0.837384642	1.624284211
Diabetes	New Zealand	0.62 (0.21, 1.77)	0.616292471	0.214532888	1.770434426
Diabetes	Taiwan	4.24 (0.95, 18.86)	4.237211599	0.951758851	18.86398232
Diabetes	Thailand	1.24 (0.89, 1.74)	1.243367002	0.889389671	1.738227406
Injury	Australia	1.30 (1.15, 1.46)	1.299326752	1.153338668	1.463793816
Injury	Brazil	1.27 (1.11, 1.44)	1.267100893	1.111272177	1.444780771
Injury	Canada	2.49 (1.52, 4.08)	2.493622027	1.52312162	4.082504463
Injury	Chile	1.87 (1.15, 3.06)	1.872801525	1.147806996	3.05572763
Injury	New Zealand	0.76 (0.44, 1.29)	0.755956122	0.442223994	1.292262893
Injury	Taiwan	1.94 (1.11, 3.39)	1.940632046	1.112054865	3.386570983
Cancer	Australia	1.11 (1.02, 1.21)	1.11147588	1.018126531	1.213384185
Cancer	Brazil	1.35 (1.19, 1.54)	1.353531634	1.191369206	1.537766693
Cancer	Canada	2.45 (1.41, 4.24)	2.446018689	1.41010205	4.24296059
Cancer	Chile	0.98 (0.65, 1.47)	0.975478529	0.64663798	1.47154728
Cancer	New Zealand	1.40 (0.89, 2.22)	1.404413151	0.889549393	2.217275752
Cancer	Taiwan	2.15 (1.10, 4.19)	2.149096355	1.101657588	4.192423481
Cancer	Thailand	0.95 (0.66, 1.37)	0.948626532	0.65546237	1.37291222
Nervous	Australia	1.22 (1.04, 1.44)	1.222981004	1.040365383	1.437651194
Nervous	Brazil	1.38 (1.17, 1.64)	1.384124998	1.169357174	1.638337757
Nervous	Canada	1.38 (0.82, 2.31)	1.376358832	0.820052829	2.31005073
Nervous	Chile	1.53 (0.87, 2.69)	1.529836767	0.869771241	2.690823085
Nervous	New Zealand	1.70 (0.96, 3.01)	1.69678146	0.957009133	3.008401095
Nervous	Taiwan	4.52 (1.70, 12.07)	4.524714658	1.696846164	12.06534992
Nervous	Thailand	1.05 (0.81, 1.37)	1.051162388	0.806446228	1.370137684
Renal	Australia	0.76 (0.52, 1.12)	0.760920495	0.51917275	1.115235729
Renal	Brazil	1.54 (1.30, 1.81)	1.536512971	1.302001177	1.813264189
Renal	Canada	2.32 (1.26, 4.30)	2.323242193	1.255183888	4.300130316
Renal	Chile	1.13 (0.66, 1.95)	1.134192715	0.661021835	1.946067507
Renal	New Zealand	1.92 (0.71, 5.20)	1.923306387	0.711938843	5.19582194
Renal	Taiwan	6.77 (3.98, 11.52)	6.770913483	3.979527488	11.52027961
Renal	Thailand	1.10 (0.80, 1.52)	1.104201184	0.799997093	1.524080856
