# Supplementary material for: Hospitalization risks associated with floods in a multi-country study
Source: Nat Water. 2025 Apr 8;3(5):561–70. doi: 10.1038/s44221-025-00425-8 (PMC12098117; doi:10.1038/s44221-025-00425-8)
Supplement: Supplementary file 5 — Statistical source data. [file 44221_2025_425_MOESM5_ESM.csv]

Outcome	Modifier	Strata	Cumulative relative risk (95% CI)	Cumulative relative risk	Lower limit of 95% CI	Upper limit of 95% CI	Sign of p-value for difference
All-cause	Sex	Male (ref)	1.30 (1.18, 1.43)	1.297456422	1.175921335	1.431552534	NA
All-cause	Sex	Female	1.24 (1.13, 1.36)	1.237669118	1.125306163	1.361251628	NA
Cardiovascular	Sex	Male (ref)	1.31 (1.18, 1.47)	1.314782679	1.175953424	1.470001666	NA
Cardiovascular	Sex	Female	1.41 (1.26, 1.57)	1.405592426	1.258464268	1.569921465	NA
Respiratory	Sex	Male (ref)	1.29 (1.12, 1.49)	1.292777889	1.119606081	1.492734543	NA
Respiratory	Sex	Female	1.35 (1.17, 1.55)	1.350401631	1.17384738	1.553510786	NA
Infectious	Sex	Male (ref)	1.26 (1.08, 1.46)	1.258442124	1.082132027	1.463478153	NA
Infectious	Sex	Female	1.34 (1.17, 1.54)	1.343812951	1.170279126	1.543079089	NA
Digestive	Sex	Male (ref)	1.32 (1.18, 1.48)	1.32371477	1.181575251	1.482953194	NA
Digestive	Sex	Female	1.33 (1.19, 1.48)	1.328223938	1.188511615	1.484359771	NA
Mental	Sex	Male (ref)	1.26 (1.07, 1.47)	1.257630366	1.073351927	1.47354665	NA
Mental	Sex	Female	1.06 (0.91, 1.22)	1.056719019	0.913214042	1.222774764	NA
Diabetes	Sex	Male (ref)	1.52 (1.29, 1.80)	1.523789491	1.290124605	1.799775312	NA
Diabetes	Sex	Female	1.89 (1.61, 2.22)	1.886446786	1.605588736	2.216434006	NA
Injury	Sex	Male (ref)	1.36 (1.21, 1.53)	1.359783059	1.206598321	1.532415499	NA
Injury	Sex	Female	1.39 (1.24, 1.55)	1.391033243	1.244962673	1.554242167	NA
Cancer	Sex	Male (ref)	1.43 (1.28, 1.60)	1.427951836	1.275679948	1.5983997	NA
Cancer	Sex	Female	1.30 (1.16, 1.46)	1.302651143	1.164545992	1.45713438	NA
Nervous	Sex	Male (ref)	1.36 (1.20, 1.54)	1.362549244	1.203341791	1.542820548	NA
Nervous	Sex	Female	1.46 (1.27, 1.67)	1.455960051	1.272396848	1.666005126	NA
Renal	Sex	Male (ref)	1.42 (1.20, 1.67)	1.418444702	1.203445671	1.671853929	NA
Renal	Sex	Female	1.51 (1.31, 1.74)	1.512452402	1.314516965	1.740192275	NA
All-cause	Age (years)	20-60 (ref)	1.26 (1.15, 1.39)	1.261817191	1.148970694	1.38574694	NA
All-cause	Age (years)	<20	1.23 (1.10, 1.37)	1.230011095	1.100999364	1.374140024	NA
All-cause	Age (years)	>60	1.31 (1.18, 1.44)	1.305229474	1.183843382	1.439061961	NA
Cardiovascular	Age (years)	20-60 (ref)	1.34 (1.19, 1.52)	1.344395254	1.192647566	1.515450709	NA
Cardiovascular	Age (years)	<20	1.31 (0.87, 1.98)	1.314193956	0.873733565	1.976696127	NA
Cardiovascular	Age (years)	>60	1.37 (1.23, 1.53)	1.37471571	1.232333986	1.533547969	NA
Respiratory	Age (years)	20-60 (ref)	1.18 (1.02, 1.37)	1.183908481	1.02147938	1.372166017	NA
Respiratory	Age (years)	<20	1.15 (0.96, 1.37)	1.150173249	0.962511248	1.37442394	NA
Respiratory	Age (years)	>60	1.49 (1.31, 1.70)*	1.493592085	1.314459118	1.697137086	*
Infectious	Age (years)	20-60 (ref)	1.48 (1.26, 1.74)	1.4774727	1.255312338	1.73895015	NA
Infectious	Age (years)	<20	1.10 (0.93, 1.31)*	1.101369265	0.927596817	1.307695581	*
Infectious	Age (years)	>60	1.55 (1.34, 1.78)	1.545432022	1.343827681	1.777281542	NA
Digestive	Age (years)	20-60 (ref)	1.28 (1.14, 1.43)	1.276503686	1.137567033	1.432409357	NA
Digestive	Age (years)	<20	1.40 (1.22, 1.60)	1.396278665	1.21979186	1.59830064	NA
Digestive	Age (years)	>60	1.37 (1.23, 1.53)	1.368755084	1.226491941	1.5275196	NA
Mental	Age (years)	20-60 (ref)	1.00 (0.86, 1.16)	0.998354418	0.860981947	1.157645113	NA
Mental	Age (years)	<20	1.60 (1.19, 2.16)**	1.603706105	1.188948797	2.16314889	*
Mental	Age (years)	>60	1.15 (0.92, 1.44)	1.148169484	0.915581036	1.439843239	NA
Diabetes	Age (years)	20-60 (ref)	1.43 (1.19, 1.71)	1.426567028	1.187675461	1.713509752	NA
Diabetes	Age (years)	<20	5.80 (0.81, 41.43)	5.799765713	0.811948752	41.42783918	NA
Diabetes	Age (years)	>60	1.89 (1.52, 2.35)	1.889108441	1.51860009	2.350013492	NA
Injury	Age (years)	20-60 (ref)	1.30 (1.16, 1.44)	1.295148784	1.161255257	1.444480328	NA
Injury	Age (years)	<20	1.33 (1.17, 1.51)	1.326964292	1.16962643	1.505467206	NA
Injury	Age (years)	>60	1.58 (1.40, 1.80)*	1.584777989	1.398359007	1.796048984	*
Cancer	Age (years)	20-60 (ref)	1.43 (1.26, 1.63)	1.43420804	1.261122736	1.631048782	NA
Cancer	Age (years)	<20	2.52 (0.67, 9.44)	2.522568773	0.673744745	9.444753764	NA
Cancer	Age (years)	>60	1.36 (1.22, 1.51)	1.355990699	1.216148378	1.511913191	NA
Nervous	Age (years)	20-60 (ref)	1.28 (1.12, 1.46)	1.276543614	1.119638464	1.455437315	NA
Nervous	Age (years)	<20	1.63 (1.37, 1.93)*	1.626298151	1.367890516	1.933521468	*
Nervous	Age (years)	>60	1.74 (1.48, 2.05)**	1.7385192	1.476787729	2.046637407	*
Renal	Age (years)	20-60 (ref)	1.54 (1.32, 1.79)	1.53744904	1.322655038	1.787124748	NA
Renal	Age (years)	<20	4.10 (1.30, 12.90)	4.097937299	1.301386267	12.90400132	NA
Renal	Age (years)	>60	1.37 (1.17, 1.59)	1.36764272	1.174799717	1.592140839	NA
All-cause	Climate	Tropical (ref)	1.33 (1.13, 1.57)	1.331270537	1.12561098	1.574506002	NA
All-cause	Climate	Arid	1.96 (1.22, 3.17)	1.962519901	1.215410774	3.168874628	NA
All-cause	Climate	Temperate	0.97 (0.93, 1.02)***	0.970438748	0.92629415	1.016687155	*
All-cause	Climate	Continental	2.65 (1.75, 4.01)**	2.648415215	1.749013835	4.010318849	*
All-cause	Climate	Polar	1.10 (0.71, 1.71)	1.097843435	0.706350184	1.706321078	NA
Cardiovascular	Climate	Tropical (ref)	1.61 (1.33, 1.95)	1.609733115	1.327288712	1.952281125	NA
Cardiovascular	Climate	Arid	1.83 (1.08, 3.12)	1.833674448	1.07715633	3.121517173	NA
Cardiovascular	Climate	Temperate	1.02 (0.94, 1.10)***	1.017745987	0.941032026	1.100713754	*
Cardiovascular	Climate	Continental	2.38 (1.41, 4.02)	2.384519442	1.413714148	4.021982079	NA
Cardiovascular	Climate	Polar	1.47 (0.93, 2.32)	1.467773249	0.930321577	2.31571358	NA
Respiratory	Climate	Tropical (ref)	1.36 (1.05, 1.75)	1.359746327	1.054398668	1.753520872	NA
Respiratory	Climate	Arid	4.92 (2.52, 9.58)***	4.91642694	2.523364692	9.578977599	*
Respiratory	Climate	Temperate	0.97 (0.86, 1.09)*	0.966998222	0.857745642	1.090166496	*
Respiratory	Climate	Continental	2.24 (1.37, 3.67)	2.239864591	1.368734244	3.665425489	NA
Respiratory	Climate	Polar	0.95 (0.62, 1.47)	0.954634504	0.619928028	1.470052964	NA
Infectious	Climate	Tropical (ref)	1.25 (0.98, 1.57)	1.245217059	0.984731627	1.574607215	NA
Infectious	Climate	Arid	3.72 (1.95, 7.09)**	3.721591503	1.952662116	7.093005597	*
Infectious	Climate	Temperate	1.09 (0.93, 1.28)	1.09459636	0.933014663	1.28416116	NA
Infectious	Climate	Continental	2.23 (1.23, 4.05)	2.226746644	1.225559673	4.045825532	NA
Infectious	Climate	Polar	0.54 (0.29, 0.99)*	0.537662594	0.292134565	0.989547625	*
Digestive	Climate	Tropical (ref)	1.45 (1.20, 1.75)	1.449287293	1.197457251	1.754078198	NA
Digestive	Climate	Arid	1.63 (0.89, 2.97)	1.63137604	0.894729386	2.974517018	NA
Digestive	Climate	Temperate	1.01 (0.92, 1.10)**	1.007819054	0.920646632	1.103245492	*
Digestive	Climate	Continental	2.48 (1.45, 4.23)	2.478180753	1.4525753	4.227925286	NA
Digestive	Climate	Polar	1.68 (1.04, 2.73)	1.682232244	1.035078228	2.734001399	NA
Mental	Climate	Tropical (ref)	1.35 (1.04, 1.74)	1.345219085	1.040974604	1.73838476	NA
Mental	Climate	Arid	0.70 (0.40, 1.22)*	0.698902643	0.399974151	1.22124118	*
Mental	Climate	Temperate	0.93 (0.82, 1.05)*	0.928375808	0.819891424	1.051214363	*
Mental	Climate	Continental	1.88 (1.08, 3.29)	1.882928399	1.079041224	3.285712608	NA
Mental	Climate	Polar	1.36 (0.65, 2.86)	1.360275842	0.647951435	2.855692984	NA
Diabetes	Climate	Tropical (ref)	1.58 (1.25, 2.00)	1.576238253	1.245051894	1.995520863	NA
Diabetes	Climate	Arid	2.00 (0.86, 4.66)	2.001811876	0.860584197	4.656430832	NA
Diabetes	Climate	Temperate	1.58 (1.29, 1.94)	1.579805882	1.285313277	1.941773006	NA
Diabetes	Climate	Continental	1.26 (0.94, 1.68)	1.25602509	0.940262462	1.677828363	NA
Diabetes	Climate	Polar	0.87 (0.38, 1.99)	0.867644208	0.377664717	1.993319573	NA
Injury	Climate	Tropical (ref)	1.47 (1.19, 1.82)	1.469494566	1.189071559	1.816050737	NA
Injury	Climate	Arid	1.76 (1.04, 2.98)	1.757024721	1.035320224	2.981817411	NA
Injury	Climate	Temperate	1.10 (1.00, 1.21)*	1.100405157	0.998471381	1.212745335	*
Injury	Climate	Continental	2.60 (1.55, 4.38)*	2.602073953	1.545979252	4.379611725	*
Injury	Climate	Polar	1.15 (0.78, 1.70)	1.147932748	0.775465762	1.699300806	NA
Cancer	Climate	Tropical (ref)	1.43 (1.18, 1.73)	1.429141438	1.179592982	1.731483047	NA
Cancer	Climate	Arid	3.29 (1.80, 6.02)*	3.294147832	1.801333187	6.024099269	*
Cancer	Climate	Temperate	1.10 (1.02, 1.18)*	1.100279064	1.022650424	1.183800438	*
Cancer	Climate	Continental	2.51 (1.41, 4.45)	2.505939561	1.41210865	4.447060843	NA
Cancer	Climate	Polar	0.68 (0.25, 1.88)	0.678259935	0.245242614	1.875842586	NA
Nervous	Climate	Tropical (ref)	1.41 (1.12, 1.76)	1.405170925	1.119584749	1.763605061	NA
Nervous	Climate	Arid	1.91 (0.89, 4.13)	1.914983424	0.887638877	4.131366492	NA
Nervous	Climate	Temperate	1.26 (1.13, 1.40)	1.259612738	1.132254697	1.40129624	NA
Nervous	Climate	Continental	1.40 (0.82, 2.41)	1.40169591	0.816099753	2.4074893	NA
Nervous	Climate	Polar	1.29 (0.58, 2.86)	1.285612759	0.577257129	2.863195765	NA
Renal	Climate	Tropical (ref)	1.61 (1.28, 2.03)	1.610385204	1.280178762	2.025764355	NA
Renal	Climate	Arid	2.44 (1.25, 4.77)	2.437011816	1.245672018	4.76772899	NA
Renal	Climate	Temperate	1.12 (0.94, 1.33)*	1.117968323	0.941782565	1.327114366	*
Renal	Climate	Continental	2.48 (1.33, 4.65)	2.483969683	1.327813854	4.64681504	NA
Renal	Climate	Polar	0.71 (0.35, 1.47)*	0.714674547	0.34687597	1.472456303	*
All-cause	Population density (per km2)	<21 (ref)	1.04 (0.89, 1.22)	1.042034927	0.890828394	1.2189068	NA
All-cause	Population density (per km2)	21-65	1.37 (1.17, 1.60)*	1.371094891	1.172313258	1.603582649	*
All-cause	Population density (per km2)	>65	1.38 (1.16, 1.64)*	1.381985338	1.163243866	1.641859915	*
Cardiovascular	Population density (per km2)	<21 (ref)	1.20 (1.01, 1.42)	1.197434867	1.007126501	1.423704233	NA
Cardiovascular	Population density (per km2)	21-65	1.45 (1.21, 1.74)	1.453188945	1.211415396	1.743215512	NA
Cardiovascular	Population density (per km2)	>65	1.38 (1.15, 1.67)	1.382880148	1.145833716	1.668965991	NA
Respiratory	Population density (per km2)	<21 (ref)	1.48 (1.17, 1.87)	1.476539737	1.168127193	1.866380312	NA
Respiratory	Population density (per km2)	21-65	1.20 (0.95, 1.53)	1.203976722	0.950022092	1.525817094	NA
Respiratory	Population density (per km2)	>65	1.28 (1.02, 1.61)	1.282568505	1.022810211	1.608296388	NA
Infectious	Population density (per km2)	<21 (ref)	1.03 (0.79, 1.36)	1.033104795	0.785783634	1.358268958	NA
Infectious	Population density (per km2)	21-65	1.26 (0.99, 1.60)	1.259808485	0.988989082	1.604787603	NA
Infectious	Population density (per km2)	>65	1.46 (1.20, 1.79)*	1.461618417	1.196666541	1.785232831	*
Digestive	Population density (per km2)	<21 (ref)	0.89 (0.73, 1.09)	0.89312263	0.730509646	1.091933606	NA
Digestive	Population density (per km2)	21-65	1.47 (1.24, 1.73)***	1.465951473	1.238853526	1.734679423	*
Digestive	Population density (per km2)	>65	1.55 (1.28, 1.87)***	1.547715815	1.278196472	1.874065761	*
Mental	Population density (per km2)	<21 (ref)	1.03 (0.84, 1.27)	1.034690535	0.840327702	1.274008344	NA
Mental	Population density (per km2)	21-65	1.11 (0.91, 1.36)	1.11061222	0.90718687	1.359653169	NA
Mental	Population density (per km2)	>65	1.11 (0.90, 1.36)	1.110216102	0.90330471	1.364522713	NA
Diabetes	Population density (per km2)	<21 (ref)	1.43 (1.07, 1.92)	1.43316039	1.069028301	1.921323039	NA
Diabetes	Population density (per km2)	21-65	1.33 (1.05, 1.69)	1.332727478	1.052633599	1.687351165	NA
Diabetes	Population density (per km2)	>65	2.15 (1.68, 2.76)*	2.152074672	1.679527071	2.757577101	*
Injury	Population density (per km2)	<21 (ref)	1.07 (0.90, 1.28)	1.069274802	0.896703966	1.275056927	NA
Injury	Population density (per km2)	21-65	1.25 (1.05, 1.47)	1.246763353	1.054008809	1.474768374	NA
Injury	Population density (per km2)	>65	1.91 (1.54, 2.38)***	1.912192404	1.536748297	2.379361538	*
Cancer	Population density (per km2)	<21 (ref)	1.12 (0.96, 1.31)	1.123566036	0.964779473	1.308486212	NA
Cancer	Population density (per km2)	21-65	1.36 (1.15, 1.60)	1.358953298	1.153492232	1.601011273	NA
Cancer	Population density (per km2)	>65	1.46 (1.22, 1.76)*	1.464544098	1.221546898	1.755879712	*
Nervous	Population density (per km2)	<21 (ref)	1.10 (0.88, 1.37)	1.099818517	0.883610101	1.368930447	NA
Nervous	Population density (per km2)	21-65	1.43 (1.19, 1.71)	1.426546394	1.190396493	1.709543524	NA
Nervous	Population density (per km2)	>65	1.43 (1.20, 1.70)	1.427411467	1.197759851	1.701095169	NA
Renal	Population density (per km2)	<21 (ref)	1.40 (1.08, 1.82)	1.402771404	1.079854923	1.822251833	NA
Renal	Population density (per km2)	21-65	1.44 (1.16, 1.78)	1.435276859	1.155468344	1.782843876	NA
Renal	Population density (per km2)	>65	1.33 (1.06, 1.67)	1.329695836	1.057710766	1.671620516	NA
All-cause	Infant mortality rate (per 1000 live births)	<13 (ref)	1.32 (1.13, 1.55)	1.323527029	1.130004987	1.550191209	NA
All-cause	Infant mortality rate (per 1000 live births)	>13	1.17 (1.05, 1.29)	1.165144441	1.049204906	1.29389556	NA
Cardiovascular	Infant mortality rate (per 1000 live births)	<13 (ref)	1.28 (1.07, 1.53)	1.276959278	1.065779003	1.529984165	NA
Cardiovascular	Infant mortality rate (per 1000 live births)	>13	1.38 (1.22, 1.56)	1.375829417	1.216744081	1.555714643	NA
Respiratory	Infant mortality rate (per 1000 live births)	<13 (ref)	1.58 (1.27, 1.96)	1.579199698	1.270751328	1.962517474	NA
Respiratory	Infant mortality rate (per 1000 live births)	>13	1.10 (0.92, 1.30)*	1.097698206	0.923650884	1.304541978	*
Infectious	Infant mortality rate (per 1000 live births)	<13 (ref)	1.44 (1.18, 1.76)	1.440970759	1.180745454	1.7585473	NA
Infectious	Infant mortality rate (per 1000 live births)	>13	1.10 (0.91, 1.33)	1.10058563	0.909760169	1.331437417	NA
Digestive	Infant mortality rate (per 1000 live births)	<13 (ref)	1.25 (1.04, 1.49)	1.248593151	1.043962302	1.493334437	NA
Digestive	Infant mortality rate (per 1000 live births)	>13	1.31 (1.15, 1.50)	1.312642478	1.147705153	1.501283034	NA
Mental	Infant mortality rate (per 1000 live births)	<13 (ref)	1.15 (0.96, 1.39)	1.153081248	0.956675656	1.389808925	NA
Mental	Infant mortality rate (per 1000 live births)	>13	1.03 (0.89, 1.19)	1.03129584	0.891497114	1.193016885	NA
Diabetes	Infant mortality rate (per 1000 live births)	<13 (ref)	2.42 (1.86, 3.17)	2.424261362	1.855424565	3.167492371	NA
Diabetes	Infant mortality rate (per 1000 live births)	>13	1.23 (1.03, 1.46)***	1.22685502	1.029247082	1.462402241	*
Injury	Infant mortality rate (per 1000 live births)	<13 (ref)	1.48 (1.23, 1.77)	1.475136807	1.226961343	1.773510317	NA
Injury	Infant mortality rate (per 1000 live births)	>13	1.22 (1.07, 1.39)	1.221608668	1.070630413	1.393877589	NA
Cancer	Infant mortality rate (per 1000 live births)	<13 (ref)	1.43 (1.21, 1.69)	1.430659055	1.210011141	1.691542551	NA
Cancer	Infant mortality rate (per 1000 live births)	>13	1.25 (1.10, 1.40)	1.245126641	1.10366926	1.404714627	NA
Nervous	Infant mortality rate (per 1000 live births)	<13 (ref)	1.33 (1.13, 1.57)	1.332130089	1.132599559	1.566811995	NA
Nervous	Infant mortality rate (per 1000 live births)	>13	1.36 (1.17, 1.57)	1.357000296	1.173018919	1.569838111	NA
Renal	Infant mortality rate (per 1000 live births)	<13 (ref)	1.36 (1.07, 1.72)	1.356850885	1.068580234	1.722888245	NA
Renal	Infant mortality rate (per 1000 live births)	>13	1.43 (1.21, 1.68)	1.42594875	1.213925394	1.675003956	NA
All-cause	GDP per capita (1000 USD)	<20 (ref)	1.24 (1.09, 1.43)	1.244516929	1.086500126	1.425515146	NA
All-cause	GDP per capita (1000 USD)	>20	1.32 (1.15, 1.52)	1.323843692	1.154705458	1.517756851	NA
Cardiovascular	GDP per capita (1000 USD)	<20 (ref)	1.24 (1.08, 1.43)	1.244821853	1.080588626	1.434016063	NA
Cardiovascular	GDP per capita (1000 USD)	>20	1.48 (1.25, 1.75)	1.47519962	1.24657515	1.745754291	NA
Respiratory	GDP per capita (1000 USD)	<20 (ref)	1.15 (0.94, 1.42)	1.154060116	0.935310594	1.423970562	NA
Respiratory	GDP per capita (1000 USD)	>20	1.43 (1.22, 1.69)	1.434941665	1.218307719	1.690096475	NA
Infectious	GDP per capita (1000 USD)	<20 (ref)	1.24 (1.02, 1.51)	1.244690545	1.023409246	1.513817233	NA
Infectious	GDP per capita (1000 USD)	>20	1.36 (1.13, 1.63)	1.355789132	1.126811083	1.631297559	NA
Digestive	GDP per capita (1000 USD)	<20 (ref)	1.23 (1.05, 1.42)	1.225724062	1.054723618	1.4244485	NA
Digestive	GDP per capita (1000 USD)	>20	1.43 (1.22, 1.69)	1.434566734	1.218982945	1.688277693	NA
Mental	GDP per capita (1000 USD)	<20 (ref)	1.14 (0.97, 1.33)	1.138123078	0.973479618	1.330612493	NA
Mental	GDP per capita (1000 USD)	>20	1.05 (0.87, 1.26)	1.046969693	0.871445532	1.257847446	NA
Diabetes	GDP per capita (1000 USD)	<20 (ref)	1.23 (1.03, 1.47)	1.230401118	1.026701331	1.474515387	NA
Diabetes	GDP per capita (1000 USD)	>20	2.45 (1.91, 3.13)***	2.447294667	1.912996612	3.130821639	*
Injury	GDP per capita (1000 USD)	<20 (ref)	1.15 (0.99, 1.34)	1.148104229	0.986528157	1.336143639	NA
Injury	GDP per capita (1000 USD)	>20	1.63 (1.38, 1.92)**	1.630530776	1.383588314	1.921547461	*
Cancer	GDP per capita (1000 USD)	<20 (ref)	1.26 (1.09, 1.45)	1.256119464	1.087237148	1.451234544	NA
Cancer	GDP per capita (1000 USD)	>20	1.44 (1.25, 1.64)	1.435760619	1.254761598	1.6428687	NA
Nervous	GDP per capita (1000 USD)	<20 (ref)	1.26 (1.06, 1.50)	1.261585673	1.06224583	1.498333404	NA
Nervous	GDP per capita (1000 USD)	>20	1.38 (1.20, 1.59)	1.378059318	1.197095708	1.586378993	NA
Renal	GDP per capita (1000 USD)	<20 (ref)	1.41 (1.18, 1.68)	1.407655774	1.180147126	1.679023517	NA
Renal	GDP per capita (1000 USD)	>20	1.41 (1.13, 1.75)	1.406232726	1.128331519	1.752579315	NA
All-cause	Flood severity	Lower (ref)	1.31 (1.17, 1.46)	1.308915569	1.172457769	1.461255163	NA
All-cause	Flood severity	Higher	1.09 (1.03, 1.17)**	1.094202627	1.027028378	1.165770504	*
Cardiovascular	Flood severity	Lower (ref)	1.71 (1.50, 1.96)	1.71233393	1.495629881	1.960436551	NA
Cardiovascular	Flood severity	Higher	1.01 (0.92, 1.12)***	1.013581639	0.920423842	1.116168109	*
Respiratory	Flood severity	Lower (ref)	1.46 (1.24, 1.73)	1.462919204	1.238078777	1.72859162	NA
Respiratory	Flood severity	Higher	1.06 (0.91, 1.23)**	1.055693139	0.908105905	1.227266554	*
Infectious	Flood severity	Lower (ref)	1.17 (0.95, 1.43)	1.166708343	0.951234619	1.430991188	NA
Infectious	Flood severity	Higher	1.39 (1.13, 1.71)	1.392430444	1.13317202	1.711004601	NA
Digestive	Flood severity	Lower (ref)	1.47 (1.28, 1.69)	1.470592983	1.276002874	1.694858033	NA
Digestive	Flood severity	Higher	0.98 (0.89, 1.07)***	0.975007893	0.891581003	1.066241192	*
Mental	Flood severity	Lower (ref)	1.31 (1.08, 1.60)	1.311260796	1.076468332	1.597264706	NA
Mental	Flood severity	Higher	0.96 (0.84, 1.09)**	0.958692147	0.8441146	1.088822102	*
Diabetes	Flood severity	Lower (ref)	2.89 (2.31, 3.63)	2.893456044	2.306646565	3.629549498	NA
Diabetes	Flood severity	Higher	1.26 (1.03, 1.53)***	1.255080018	1.026692429	1.534272393	*
Injury	Flood severity	Lower (ref)	1.65 (1.43, 1.90)	1.649052095	1.428071602	1.904227216	NA
Injury	Flood severity	Higher	1.08 (0.97, 1.22)***	1.083210458	0.965067415	1.21581651	*
Cancer	Flood severity	Lower (ref)	1.59 (1.38, 1.82)	1.585507881	1.384478368	1.815727352	NA
Cancer	Flood severity	Higher	1.04 (0.94, 1.16)***	1.042542693	0.940123286	1.15611993	*
Nervous	Flood severity	Lower (ref)	1.78 (1.48, 2.14)	1.778429384	1.477528019	2.140609878	NA
Nervous	Flood severity	Higher	1.19 (1.06, 1.33)***	1.188708718	1.0608792	1.33194092	*
Renal	Flood severity	Lower (ref)	2.18 (1.78, 2.68)	2.183841085	1.77742989	2.683178622	NA
Renal	Flood severity	Higher	0.97 (0.80, 1.18)***	0.973386994	0.802150108	1.181178225	*
