# Supplementary material for: Hospitalization risks associated with floods in a multi-country study
Source: Nat Water. 2025 Apr 8;3(5):561–70. doi: 10.1038/s44221-025-00425-8 (PMC12098117; doi:10.1038/s44221-025-00425-8)
Supplement: Supplementary file 6 — Statistical source data. [file 44221_2025_425_MOESM6_ESM.csv]

Outcome	Country/territory	Attributable fraction (95% CI)	Attributable fraction	Lower limit of 95% CI	Upper limit of 95% CI
All-cause	Overall	0.07 (-0.13, 0.28)	0.074901948	-0.133015245	0.276478952
Cardiovascular	Overall	0.18 (-0.11, 0.46)	0.180688989	-0.109076888	0.457068628
Respiratory	Overall	-0.28 (-0.67, 0.09)	-0.275045319	-0.665053865	0.094324167
Infectious	Overall	0.31 (-0.24, 0.82)	0.314471082	-0.242943664	0.821465813
Digestive	Overall	0.14 (-0.12, 0.40)	0.144363145	-0.121912289	0.397504407
Mental	Overall	0.04 (-0.24, 0.32)	0.044844264	-0.242561916	0.315480625
Diabetes	Overall	0.42 ( 0.07, 0.76)	0.423339849	0.066881699	0.761517907
Injury	Overall	0.25 ( 0.09, 0.40)	0.24784179	0.086967857	0.403741998
Cancer	Overall	0.22 (-0.04, 0.47)	0.21749765	-0.044515034	0.470302238
Nervous	Overall	0.28 ( 0.01, 0.53)	0.281103175	0.009919318	0.534913011
Renal	Overall	0.37 ( 0.02, 0.71)	0.371753533	0.02450909	0.708097473
All-cause	Australia	-0.06 (-0.09, -0.02)	-0.057196684	-0.094543092	-0.0202213
All-cause	Brazil	0.26 (0.14, 0.38)	0.262089192	0.139448065	0.383517777
All-cause	Canada	0.27 (0.16, 0.37)	0.271683999	0.163306215	0.373651973
All-cause	Chile	0.00 (-0.18, 0.18)	-0.002836864	-0.184599687	0.179777023
All-cause	New Zealand	-0.01 (-0.07, 0.05)	-0.009493269	-0.068315678	0.047842799
All-cause	Taiwan	0.24 (0.09, 0.39)	0.240749439	0.086224994	0.394605039
All-cause	Thailand	-0.64 (-1.50, 0.18)	-0.63914101	-1.4953833	0.177897264
All-cause	Vietnam	-0.27 (-0.65, 0.09)	-0.27148227	-0.651405115	0.092100188
Cardiovascular	Australia	-0.03 (-0.09, 0.04)	-0.026677317	-0.091040674	0.036993135
Cardiovascular	Brazil	0.41 (0.27, 0.54)	0.407618633	0.270630293	0.542840584
Cardiovascular	Canada	0.26 (0.11, 0.40)	0.257501797	0.107070221	0.396265668
Cardiovascular	Chile	0.02 (-0.16, 0.19)	0.018137601	-0.160835066	0.193211644
Cardiovascular	New Zealand	-0.02 (-0.16, 0.11)	-0.021161	-0.159089364	0.112014163
Cardiovascular	Taiwan	0.25 (-0.07, 0.55)	0.250067231	-0.071485074	0.551403512
Cardiovascular	Thailand	-0.53 (-1.70, 0.58)	-0.527373027	-1.700940792	0.576947931
Cardiovascular	Vietnam	0.09 (-0.35, 0.51)	0.090088104	-0.346843902	0.507626705
Respiratory	Australia	0.31 (0.21, 0.42)	0.314124647	0.208452101	0.418236143
Respiratory	Brazil	0.32 (0.12, 0.52)	0.323907334	0.123968588	0.519985719
Respiratory	Canada	0.25 (0.11, 0.37)	0.247211258	0.113108047	0.372431708
Respiratory	Chile	-0.33 (-0.72, 0.04)	-0.325090382	-0.722782074	0.039142229
Respiratory	New Zealand	0.10 (-0.03, 0.22)	0.096129292	-0.032714795	0.220472606
Respiratory	Taiwan	0.75 (0.54, 0.96)	0.752685788	0.537740846	0.956689332
Respiratory	Thailand	-2.78 (-3.98, -1.65)	-2.777794852	-3.981235222	-1.648531198
Respiratory	Vietnam	-0.47 (-0.86, -0.12)	-0.473548704	-0.863636334	-0.124242374
Infectious	Australia	0.30 (0.20, 0.40)	0.301332961	0.201280069	0.399319943
Infectious	Brazil	0.21 (0.02, 0.40)	0.214361234	0.021361315	0.402848106
Infectious	Canada	0.25 (0.08, 0.40)	0.248549818	0.078940762	0.399316732
Infectious	Chile	0.57 (0.10, 0.99)	0.56684409	0.102129915	0.989779848
Infectious	New Zealand	-0.05 (-0.22, 0.12)	-0.047315923	-0.216882375	0.11679428
Infectious	Taiwan	-0.01 (-0.95, 0.67)	-0.006830518	-0.947010559	0.666592926
Infectious	Thailand	0.84 (-0.32, 1.90)	0.839071009	-0.32284425	1.902500505
Infectious	Vietnam	-1.68 (-3.91, 0.23)	-1.684543214	-3.909833853	0.227011687
Digestive	Australia	-0.17 (-0.23, -0.12)	-0.17306549	-0.23074252	-0.116794293
Digestive	Brazil	0.34 (0.20, 0.48)	0.338953383	0.195987198	0.479962035
Digestive	Canada	0.26 (0.10, 0.40)	0.257286863	0.10316683	0.400951456
Digestive	Chile	-0.06 (-0.35, 0.21)	-0.063950302	-0.346816139	0.209424517
Digestive	New Zealand	0.02 (-0.05, 0.10)	0.022405842	-0.053375771	0.096737008
Digestive	Taiwan	0.21 (-0.20, 0.60)	0.209908138	-0.202556818	0.60350099
Digestive	Thailand	-0.19 (-1.15, 0.69)	-0.190450577	-1.145203554	0.69412674
Digestive	Vietnam	0.29 (-0.22, 0.79)	0.291300855	-0.224549853	0.790042794
Mental	Australia	-0.36 (-0.55, -0.18)	-0.361562506	-0.546983708	-0.179938375
Mental	Brazil	0.11 (-0.07, 0.29)	0.110397562	-0.074163183	0.28779167
Mental	Canada	0.19 (0.01, 0.35)	0.186335162	0.007510719	0.350228337
Mental	Chile	0.00 (-0.30, 0.28)	-0.003854603	-0.301383005	0.280165589
Mental	New Zealand	0.10 (-0.09, 0.29)	0.102983668	-0.093534519	0.291465876
Mental	Taiwan	0.90 (0.26, 1.41)	0.89662678	0.263564123	1.409619903
Mental	Thailand	0.12 (-0.82, 1.02)	0.124829093	-0.824957048	1.019558906
Mental	Vietnam	0.57 (-1.06, 2.02)	0.566827264	-1.062559167	2.016495784
Diabetes	Australia	1.93 (1.39, 2.41)	1.925028315	1.394552154	2.410842416
Diabetes	Brazil	0.30 (0.12, 0.47)	0.295171729	0.11596382	0.472773102
Diabetes	Canada	0.22 (0.03, 0.39)	0.220653624	0.028483956	0.390018171
Diabetes	Chile	0.07 (-0.08, 0.21)	0.071385388	-0.078264305	0.210520634
Diabetes	New Zealand	-0.13 (-0.44, 0.17)	-0.130408412	-0.440200231	0.166233975
Diabetes	Taiwan	1.39 (-0.40, 2.75)	1.387044423	-0.404033506	2.748676239
Diabetes	Thailand	0.54 (-0.29, 1.32)	0.535063815	-0.287523061	1.319326286
Injury	Australia	0.25 (0.14, 0.36)	0.24876264	0.137340296	0.357995732
Injury	Brazil	0.23 (0.10, 0.36)	0.232467358	0.104393231	0.357857498
Injury	Canada	0.28 (0.14, 0.42)	0.28381444	0.13744388	0.421160028
Injury	Chile	0.29 (0.07, 0.51)	0.287834092	0.071293	0.50633623
Injury	New Zealand	-0.07 (-0.20, 0.06)	-0.067173159	-0.195855601	0.061534563
Injury	Taiwan	0.46 (0.07, 0.82)	0.459082085	0.071737169	0.818633411
Cancer	Australia	0.10 (0.02, 0.18)	0.102281811	0.018269502	0.184246182
Cancer	Brazil	0.31 (0.18, 0.44)	0.309912375	0.180453871	0.437290114
Cancer	Canada	0.26 (0.11, 0.41)	0.261843181	0.106347931	0.410208262
Cancer	Chile	-0.01 (-0.21, 0.18)	-0.011862675	-0.208163298	0.176327041
Cancer	New Zealand	0.08 (-0.02, 0.18)	0.078763597	-0.024498906	0.182749359
Cancer	Taiwan	0.46 (0.05, 0.85)	0.455657205	0.045888808	0.847743246
Cancer	Thailand	-0.13 (-1.06, 0.76)	-0.129522917	-1.056399273	0.759305878
Nervous	Australia	0.20 (0.04, 0.35)	0.196462044	0.041433675	0.347999048
Nervous	Brazil	0.35 (0.17, 0.53)	0.351638393	0.172985747	0.52598837
Nervous	Canada	0.13 (-0.08, 0.31)	0.126085863	-0.080887201	0.305863157
Nervous	Chile	0.21 (-0.08, 0.48)	0.208922645	-0.077715621	0.481321575
Nervous	New Zealand	0.13 (-0.01, 0.27)	0.129564591	-0.010851284	0.269294907
Nervous	Taiwan	1.17 (0.39, 1.81)	1.172510399	0.387138503	1.814118575
Nervous	Thailand	0.13 (-0.54, 0.75)	0.12567112	-0.536462446	0.74569653
Renal	Australia	-0.25 (-0.62, 0.10)	-0.252711101	-0.618677596	0.095582211
Renal	Brazil	0.46 (0.29, 0.63)	0.459913738	0.28552648	0.630094422
Renal	Canada	0.26 (0.07, 0.43)	0.256427211	0.074283691	0.426019677
Renal	Chile	0.06 (-0.19, 0.30)	0.05735519	-0.190363794	0.299219068
Renal	New Zealand	0.16 (-0.09, 0.40)	0.160221187	-0.086877028	0.398106308
Renal	Taiwan	1.47 (1.05, 1.88)	1.470446694	1.051299359	1.881737725
Renal	Thailand	0.23 (-0.54, 0.97)	0.230078205	-0.535076995	0.96983025
